# Supplementary material for: Pyrenebutyrate Pt(IV) Complexes with Nanomolar Anticancer Activity
Source: Pharmaceutics. 2023 Sep 13;15(9):2310. doi: 10.3390/pharmaceutics15092310 (PMC10537052; doi:10.3390/pharmaceutics15092310)
Supplement: Supplementary file 1 [file pharmaceutics-15-02310-s001.zip]

Archive with 1 entries (1 files):
- pharmaceutics-2597900-supplementary.pdf
